# Supplementary material for: Salivary Biomarker Analysis to Distinguish Between Health and Periodontitis Status: A Preliminary Study
Source: Dent J (Basel). 2025 Sep 22;13(9):436. doi: 10.3390/dj13090436 (PMC12468743; doi:10.3390/dj13090436)
Supplement: Supplementary file 1 [file dentistry-13-00436-s001.zip]

Archive with 1 entries (1 files):
- dentistry-3824802-supplementary.pdf
